# Supplementary material for: ATAD3A oligomerization causes neurodegeneration by coupling mitochondrial fragmentation and bioenergetics defects
Source: Nat Commun. 2019 Mar 26;10:1371. doi: 10.1038/s41467-019-09291-x (PMC6435701; doi:10.1038/s41467-019-09291-x)
Supplement: Supplementary file 2 — Source Data [file 41467_2019_9291_MOESM2_ESM.xlsx]

## Sheet: Fig 1
	Fig. 1F	Relative density of ATAD3A in Drp1 immunoprecipitates
			Control	HD
		1	0.920313	2.41391
		2	0.888153	4.07472
		3	1.19153	4.06173
		unpaired t test	p value	0.0413

## Sheet: Fig 2
	Fig. 2B	Number of ATAD3A/mitofilin PLA signals/cell (fold to control)
			Q7	Q111
		1	1.04163	8.25583
		2	1.02947	3.85272
		3	1.02587	3.76153
		4	0.689044	3.70454
		5	0.711271	7.03862
		6	0.740908	6.66817
		7	1.44477	9.38483
		8	2.07454	5.92726
		9	1.77818	2.96363
		10	1.58766	7.22385
		11	1.06304	6.26404
		12	1.35703	3.45757
		13		5.68029
		14		4.84554
		15		6.22363
		16		11.7804
		17		14.5218
		18		3.17532
		19		4.8159
		20		6.96453
		21		6.4661
		unpaired t test	p value	<0.0001
	Fig. 2C	Number of gold particles on contact sites(% of total number of gold particles
			Q7	Q111
		1	0	100
		2	20	83.3333
		3	16.6667	100
		4		83.3333
		unpaired t test	p value	0.0004

## Sheet: Fig 3
	Fig. 3D	Nucleoid number/cell
			Vector	ATAD3A-GFP WT	ATAD3A-GFP ∆N50	ATAD3A-GFP ∆CC	ATAD3A-GFP ∆N245
		1	127	91.7	21.6667	97.5	39.8
		2	57.3	61.5	42.8	101	43.8
		3	71.9	74.4	30.2	69.2	23
		4	60.8	110	16	36.3	46.7
		5	56.5	54.8	42.5	75	58.5
		6		99.3	34.3333	66.7	89.7
		7		74	60	84.7	109
		8		95.5	39.8571	78.7	28.3
		9		79	42.3333	114	33.8
		10		93.8	21.5	71.3	75.3
		11		87.5	26.8	123
		12				67.5
		One-way ANOVA		p value	0.001
		One-way ANOVA			p value	0.001
	Fig. 3E	mtDNA lesion
			Vector	ATAD3A WT	ATAD3A ∆N50	ATAD3A ∆CC	ATAD3A ∆N245
		1	1	0.867693	1.21856	0.872499	0.705275
		2	1	0.969215	1.44608	0.948515	1.12027
		3	1	0.992672	1.7992	1.2613	1.57876
		4	1	0.889045	1.49357	0.961533	0.86395
		One-way ANOVA	p value		0.0205
	Fig. 3F	D-loop:mtDNA content (relative to control)
			Q7		Q111			TFAM relative mRNA level (qPCR)
			NC	siATAD3A	NC	siATAD3A			Q7		Q111
		1	1		0.680955	1.10701			NC	siATAD3A	NC	siATAD3A
		2	1	0.548213	0.374511	0.896708		1	1	0.74299	0.67421	1.09116
		3	1	0.948391	0.756865	1.51493		2	1	0.687716	0.412983	0.691708
		4	1	0.868549	0.616641	0.889776		3	1	1.0266	0.46947	0.712372
		5	1	0.868118	0.591507	1.12354		4	1	0.719609	0.502965	0.779693
		One-way ANOVA	p value		0.0108			One-way ANOVA	p value		0.0012
		One-way ANOVA			p value	0.0016		One-way ANOVA			p value	0.0328
	Fig. 3G	Relative fluorescent density of mitoSOX (% of control)						LDH release (fold to control)
			Q7		Q111				Q7		Q111
			NC	siATAD3A	NC	siATAD3A			NC	siATAD3A	NC	siATAD3A
		1	1.10579	1.76476	2.80251	2.88432		1	1	0.344303	1.67729	1.03775
		2	1.24129	1.37702	3.6657	2.26039		2	1	1.05743	1.60608	1.29727
		3	0.781448	1.05909	2.40645	1.72539		3	1	0.731074	1.9544	1.15809
		4	1.17735	0.961091	2.67487	1.47236		4	1	0.994215	1.84831	1.67045
		5	1.06904	1.39256	2.12495	1.47706		One-way ANOVA	p value		0.0021
		6	0.787293	0.960375	4.70931	1.55848		One-way ANOVA			p value	0.0475
		7	1.07586	1.121	2.08297	2.03535
		8	1.47646	1.41979	2.1159	0.668318
		9	0.709736	2.29305	3.70098	1.31732
		10	0.936462	1.25509	1.69944	0.747241
		11	1.35018	1.07135	2.16154	0.836893
		12	0.941524	1.83224	2.30997	0.908679
		13	0.741209	1.57542	1.44963	0.845965
		14	0.606359	1.40932	2.89086	1.39665
		15		2.36479	1.8346	1.2729
		16		2.24384	2.11239	1.07592
		17			2.22427	0.851939
		18				1.26868
		19				0.855121
		One-way ANOVA	p value		0.0001
		One-way ANOVA			p value	0.0001

## Sheet: Fig 4
	Fig. 4C
		ATAD3A-Flag dimer/total ATAD3A-Flag (Fold to control)
			WT	K135Q	K135E
		1	1		1.55207
		2	1		2.52991
		3	1		2.5124
		4	1		1.21928
		5	1		4.31755
		6	1	0.386232	1.85908
		7	1	0.402553	2.18755
		8	1	1.86304	3.05826
		9	1	0.664822	2.72656
		10	1	1.07361	1.85967
		11	1	0.527864	1.6424
		12	1	0.99651	1.416
		13	1	1.24459	1.8056
		14	1	0.583878	3.72258
		One-way ANOVA	p value		0.0001
	Fig. 4D
		Myc/Flag in Flag immunoprecipitates ( Fold to control)
			WT	K135Q	K135E
		1	1	0.065965	1.30394
		2	1	0.762273	1.21132
		3	1	0.755319	2.36713
		4	1	0.598802
		5	1		1.4346
		6	1	0.724634	1.96254
		7
		One-way ANOVA	p value		0.0088
	Fig. 4F	Fragmented mitochondria/total cell (%)
			Vector	WT	K135Q	K135E
		1	100.2	237.5	233.334	620.755
		2	100	224	165.169	410.345
		3	98.69	209.091	131.25	394.546
		One-way ANOVA		p value		0.0144
			three groups, 60-100 cells/group
	Fig. 4G	Relative density of TFAM in Biotin-LSP precipitation
			V	WT	K135E	K135Q
		1	1.00345	1.43668	0.750216	1.135
		2	1.0329	0.878394	0.433687	0.792043
		3	0.981824	1.26803	0.367621	1.03207
		One-way ANOVA	p value		0.0396
	Fig. 4H
		Nucleoid number/cell
			Vector	WT	K135E
		1	99.75	64.75	53.55
		2	113.4	72.8	56
		3	65.8	65.45	33.6
		4	59.15	60.2	30.1
		5	66.9667	105.35	37.8
		6	87.15	64.8667	32.55
		7	100.275	43.575	29.4
		8	151.2	119.233	32.9
		9	107.45	102.2	46.55
		10	127.4	35.35	33.6
		11	77	138.6	64.4
		12		58.8	84
		13			37.1
		14			86.45
		15			51.8
		16			91.35
		17			75.6
		One-way ANOVA	p value		0.0003
		One-way ANOVA		p value	0.0358

## Sheet: Fig 5
	Fig. 5D (Top pannel)
		Relative density of ATAD3A/Drp1
			Q7 TAT	Q7 DA1	Q111 TAT	Q111 DA1
		1	0.497724	0.530026	1.42026	0.335052
		2	0.860372	0.62511	1.50629	0.697677
		3	0.559702	0.400083	1.41729	0.968862
		4	0.551346	0.491337	1.52007	0.874844
		5	0.824699	0.693098	1.20268	1.13267
		6	0.862382	0.489017	1.32904	1.06656
		7	1.07597	0.919204	1.52213	1.39279
		One-way ANOVA	p value		0.0015
		One-way ANOVA			p value	0.0023
	Fig. 5D (lower pannel)
		Relative density of ATAD3A/Drp1
			WT TAT	WT DA1	R6/2 TAT	R6/2 DA1
		1	0.190586	0.238932	0.307422	0.041896
		2	0.144771	0.147089	0.293609	0.056142
		3	0.102853	0.052071	0.193806	0.106546
		4	0.084285	0.078813	0.311929	0.090377
		One-way ANOVA	p value		0.0167
		One-way ANOVA			p value	0.0015
	Fig. 5H(Left pannel)	Relative density (Drp1/VDAC)
			Q7 TAT	Q111 TAT	Q7 DA1	Q111 DA1
		1	1.0009	1.5759	0.8849	0.8381
		2	1.0774	1.2367	1.0399	1.0438
		3	0.8801	1.6315	0.9046	0.9824
		4	0.2451	2.1638	0.7569	0.9267
		One-way ANOVA	p value	0.0048
		One-way ANOVA		p value		0.0176
	Fig. 5H(Middle pannel)	Relative density (Drp1/VDAC)
			WT TAT	WT DA1	YAC128 TAT	YAC128 DA1
		1	1.34833	1.05648	2.13735	1.1609
		2	0.944044	0.870615	1.16053	0.841066
		3	0.814711	0.257596	2.26614	0.512312
		4	0	0.938702	2.43801	0
		5	1.12939	1.52523	1.66103	1.23703
		6	0.999024	1.16577	1.32206	0.945763
		7	0.764506	0.401513	2.45898	1.17677
		One-way ANOVA	p value		0.0014
		One-way ANOVA			p value	0.0011
	Fig. 5H(Right pannel)	Relative density (Drp1/VDAC)
			WT TAT	WT DA1	R6/2 TAT	R6/2 DA1
		1	0.638341	0.839485	1.98788	1.62504
		2	0.922679	0.478536	2.10127	1.04277
		3	1.20373	0.862545	1.29881	1.03086
		4	1.23524	0.928459	1.80024	1.08045
		One-way ANOVA	p value		0.0092
		One-way ANOVA			p value	0.0493
	Fig. 5G	Relative density of ATAD3A dimers (fold to WT)
			WT TAT	WT DA1	deltaN50 TAT	deltaN50 DA1
		1	0.968688	1.01756	2.32167	1.04238
		2	1.05421	0.997836	2.12223	0.532002
		3	0.965652	0.910493	2.13296	0.588952
		One-way ANOVA	p value		<0.0001
		One-way ANOVA			p value	<0.0001
	Fig. 5J	Relative density of Drp1 oligomers (fold to WT)
			Q7 TAT NC	Q111 TAT NC	Q111 DA1 NC	Q111 DA1 siAD
		1	0.0735759	1.37911	0.350261	1.00419
		2	0.0830278	1.23774	0.392723	0.875574
		3	0.012036	0.892278	0.388545	1.81452
		One-way ANOVA	p value	0.006
		One-way ANOVA		p value	0.0373
		One-way ANOVA			p value	0.0258

## Sheet: Fig 6
	Fig. 6A	Cells with fragmented mitochondria /total cells (Fold to control)
			Q7 TAT	Q7 DA1	Q111 TAT	Q111 DA1
		1	1.05042	0.892857	7.55102	2.82575
		2	0.992063	1.23153	6.60522	3.15126
		3	0.4329	1.69173	5.98802	2.82486
		One-way ANOVA	p value		<0.0001
		One-way ANOVA			p value	<0.0001
			three groups, 60-100 cells/group
	Fig. 6B	Relative density (TFAM/actin)							Relative density (PGC1α/actin)
			Q7 TAT	Q7 DA1	Q111 TAT	Q111 DA1				Q7 TAT	Q7 DA1	Q111 TAT	Q111 DA1
		1	1.0408	0.784678	0.49875	0.865889			1	1	1.10437	0.239862	0.622168
		2	1.02251	1.15602	0.807662	1.1299			2	1	0.764265	0.555551	0.864601
		3	1.05239	0.756555	0.359888	1.16378			3	1	0.780066	0.56272	0.979993
		One-way ANOVA	p value		0.044				One-way ANOVA	p value		0.01
		One-way ANOVA			p value	0.0382			One-way ANOVA			p value	0.053
	Fig. 6C	Relative density (TFAM/actin)
			Q7 TAT	Q111 TAT	Q111 DA1	Q111 DA1 siAD
		1	1.19579	0.710299	1.06296	0.762397
		2	1.36211	0.488878	0.835406	0.519428
		3	1.12833	0.916685	1.07364	0.34518
		4				0.792743
		5	1.24014	0.864302	1.25295	0.442535
		One-way ANOVA	p value	0.007
		One-way ANOVA		p value	0.059
		One-way ANOVA			p value	0.005
	Fig. 6D	Relative density (mtCOX2/actin)
			Q7 TAT	Q7 DA1	Q111 TAT	Q111 DA1
		1	1	1.15825	0.166102	0.583416
		2	1	0.96638	0.098135	0.49934
		3	1	0.978842	0.191433	0.59439
		One-way ANOVA	p value		<0.0001
		One-way ANOVA			p value	0.0003
	Fig. 6E	Relative density of TFAM in Biotin-LSP precipitation
			Q7 TAT	Q7 DA1	Q111 TAT	Q111 DA1
		1	1.11407	1.18283	0.491049	0.880077
		2	1.10851	0.972918	0.486447	0.711445
		3	0.956539	0.661958	0.595131	0.904341
		One-way ANOVA	p value		0.0007
		One-way ANOVA			p value	0.0118
	Fig. 6F	mtDNA lesion (Fold to control)
			Q7 TAT	Q7 DA1	Q111 TAT	Q111 DA1
		1	1	0.814747	1.87215	0.811071
		2	1	0.663262	1.60099	0.703938
		3	0.996631		2.33549	1.77159
		4	0.967196	1.04764	1.32365	0.712035
		5	0.987748	1.11434	1.33996	0.678927
		6	0.994688	0.78867	1.61734	0.836287
		One-way ANOVA	p value		0.0045
		One-way ANOVA			p value	0.0118
	Fig. 6G	Relative fluorescent density of mitoSOX (% of control)
			Q7 TAT	Q7 DA1	Q111 TAT	Q111 DA1
		1	83.2533	177.886	376.421	272.5
		2	158.916	121.976	445.635	195.574
		3	81.238	30.3291	274.236	405.558
		4	76.5927	49.9143	393.223	122.869
		5		104.339	444.301	180.517
		6			454.043	217.032
		7			514.207	117.187
		8			527.717	108.364
		9			398.001	172.794
		One-way ANOVA	p value		<0.0001
		One-way ANOVA			p value	<0.0001
	Fig. 6H	Max respiratory capacity
			Q7 TAT	Q7 DA1	Q111 TAT	Q111 DA1
		1	100.459	88.3113	44.2795	70.6324
		2	90.3691	104.545	48.4758	85.8492
		3	82.6331	118.262	43.4427	81.664
		4	89.962	96.0582	60.8562	79.4854
		5	95.45	91.9668	58.8783	87.293
		6	125.473	105.189	51.734	73.5547
		One-way ANOVA	p value		<0.0001
		One-way ANOVA			p value	0.0007
		Spare respiratory capacity
			Q7 TAT	Q7 DA1	Q111 TAT	Q111 DA1
		1	60.9931	52.0975	26.1611	49.6694
		2	53.8958	59.4609	29.151	61.7532
		3	48.5201	67.9552	24.8015	57.4607
		4	53.0992	56.0449	38.343	55.5111
		5	54.7826	53.8515	36.1857	62.3678
		6	75.4823	61.6585	30.8195	52.0721
		One-way ANOVA	p value		<0.0001
		One-way ANOVA			p value	0.001
		ATP production
			Q7 TAT	Q7 DA1	Q111 TAT	Q111 DA1
		1	29.2282	28.6956	10.195	15.2063
		2	27.9199	35.0473	11.4244	17.2096
		3	24.9103	39.5339	11.3381	19.4136
		4	27.8674	32.0556	13.2726	17.7036
		5	30.1786	30.5273	14.0793	18.2122
		6	35.92	33.3951	12.5609	15.6094
		One-way ANOVA	p value		<0.0001
		One-way ANOVA			p value	0.0276

## Sheet: Fig 7
	Fig. 7A	Relative mitochondrial length along neurite (% of control)
			Control TAT	Control DA1	HD TAT	HD DA1
		1	120.528	124.845	32.6103	95.941
		2	107.126	78.7013	39.11	74.2321
		3	80.459	60.5672	30.7481	66.3976
		4	89.7099	109.296	32.0846	69.6587
		5	82.6075	85.0235	31.622	50.001
		6	108.765	88.0835	23.9888	63.3542
		7	127.233	85.248	23.3681	68.9887
		8	81.2997	66.7098	34.2267	49.5239
		9	143.427	86.8352	27.5669	98.4386
		10	92.48		44.2154	81.3984
		11	66.3666		29.9078	58.4045
		12				87.4167
		13				53.5187
		One-way ANOVA	p value		<0.001
		One-way ANOVA			p value	<0.001
	Fig. 7B	Relative MAP2+ dendritic length in GAD67+ neurons (% of control neurons)
			control TAT	control DA1	HD TAT	HD DA1
		1	94.558	87.8596	34.7724	64.1213
		2	106.162	102.775	31.2851	76.4821
		3	96.5386	109.516	30.1121	70.6588
		4	102.742	96.0412	31.0411	67.1219
		One-way ANOVA	p value		<0.001
		One-way ANOVA			p value	<0.001
			At least 50 neurons/group were analyzed
		Relative Tau+ axonal length in DARPP32+ neurons (% of control neurons)
			Control TAT	Control DA1	HD TAT	HD DA1
		1	103.628	99.5704	24.6923	60.722
		2	97.8896	100.927	23.3083	67.4698
		3	87.5364	103.359	23.2711	60.9271
		4	110.946	105.599	23.1692	66.3563
		One-way ANOVA	p value		<0.001
		One-way ANOVA			p value	<0.001
			At least 50 neurons/group were analyzed
	Fig. 7C	Relative fluorescent density of mitoSOX (% of control)
			Control TAT	Control DA1	HD TAT	HD DA1
		1	135.823	115.849	621.925	92.3
		2	179.039	131.295	492.358	123
		3	57.7152	157.554	463.395	164
		4	145.884	120.578	422.021	197
		5	115.849	89.5196	518.271	219
		6	61.4538	49.2358	630.218	179
		7	72.9419	65.6477	738.536	131
		8	65.6477	93.7824	218.826	246
		9	65.6477	109.413	246.179	113
		10			179.039	131
		11			347.547	158
		12			120.354	56.3
		13			182.96	89.5
		14			179.039	56.3
		15			358.078	123
		One-way ANOVA	p value		<0.001
		One-way ANOVA			p value	<0.001
	Fig. 7D
		LDH release (% of control)
			Control TAT	Control DA1	HD TAT	HD DA1
			73.3948	78.7377	130.62	110.655
			71.7076	80.2844	139.619	113.326
			126.824	114.732	182.503	152.132
			117.825	118.107	173.504	154.101
			107.702	109.952	171.255	149.321
			107.139	113.607	176.316	149.602
			115.013	105.171	175.754	142.29
			104.89	97.2973	190.658	162.256
		One-way ANOVA	p value		0.001
		One-way ANOVA			p value	0.052
	Fig. 7E	Gain in body weight (% of 5 weeks)
			R6/2 TAT						R6/2 DA1
			5W	7W	9W	11W	13 w	15w	5W	7W	9W	11W	13 w	15w
		1	0	0.0938967	0.0328638	-0.0187793			0	9.67742	13.8249	4.60829
		2	0	20.0957	23.9234	16.2679	11.0048	-5.74163	0	11.1554	9.56175	13.9442
		3	0	14.6018	12.8319	0			0	8.91473	13.1783	17.4419
		4	0	6	3.5	-6.5			0	10	14.2857	1.42857	3.80952	-7.14286
		5	0	6.88073	4.58716	-1.37615			0	11.0169	15.2542	16.9492	4.23729	-2.54237
		6	0	0.15942	0.193237	0.21256			0	25.5924	26.5403	16.5877	7.109	-2.8436
		7	0	0	3.7037	-11.1111			0	0.0948276	0.103448	0.12069
		8	0	2.94118	2.94118	-4.41176			0	11.9469	13.7168	10.177	2.21239	-1.76991
		9	0	5.45455	9.09091	-5.45455			0	0.0918919	0.140541	-0.0864865	-0.216216	-0.324324
		10	0	12.7273	12.7273	8.18182	-5.45455		0	26.6304	29.8913	10.8696
		11	0	15.5556	10	15.5556	4.44444		0	14.6154	10.7692	3.07692
		12	0	12.1739	-0.869565	-9.56522	-20.8696		0	11.6667	11.6667	11.6667
		13	0	19	4	-11			0	12.7273	17.2727	17.2727
		14	0	8.18182	12.7273	-0.909091			0	6.66667	6.66667	6.66667
		15	0	3.63636	3.63636	-5.45455	-17.2727		0	3.33333	7.5	3.33333
		16	0	3.2	-0.8	-12.8	-8.8	-27.2
		17	0	7.82609	7.82609	3.47826	-9.56522	-16.9565
		18	0	8.18182	-0.909091	-10
		19	0	4	-6	-6	-16.5
		20	0	14.7368	9.47368	9.47368	4.21053	-13.1579
		21	0	12.1739	12.1739	7.82609	3.47826	-6.08696
	Fig. 7F	Survival
		weeks	R6/2 TAT	R6/2 DA1
		1
		2
		3
		4
		5
		6
		7
		8
		9
		10
		11	1	1
		11	1
		11	1
		11	1
		11	1
		11	1
		12	1
		12	1
		12	1
		12	1
		12	1
		12	1
		13	1	1
		13		1
		13		1
		13		1
		16		1
		17	1	1
		17	1	1
		17		1
		19		1
		20		1
		20		1
		21		0
		21		0
		Log-rank (Mantel-Cox) test		p=0.0004
	Fig. 7G	Horizontal activity
			WT TAT	WT DA1	R62 TAT	R6/2 DA1
		1	8225	5833	3483	7261
		2	6025	6640	5853	6186
		3	5802	6009	5965	7951
		4	7419	5108	3884	4879
		5	8951	9918	4204	9414
		6	5579	9860	4358	7792
		7	4628	7128	4994	5289
		8	5466	7112	4598	9198
		9	7014	12587	4960	5505
		10	8313	9894	3074
		11	8404		4083
		12	7229		4577
		13	12228		5445
		14	6458
		15	9578
		16	7681
		One-way ANOVA	p value		0.0005
		One-way ANOVA			p value	0.0119
	Fig. 7H	vertical activity
		WT TAT				WT DA1				YAC128 TAT				YAC128 DA1
		3M	6M	9M	12M	3M	6M	9M	12M	3M	6M	9M	12M	3M	6M	9M	12M
		27774	10346	12573	12949	13274	8108	10064	12082	14357	8141	9529	9800	8743	23132	19153	18842
		15454	21716	17024	14026	10250	20005	16727	7524	19931	8115	13460	9058	16336	22942	13683	16332
		14675	13741	13049	19499	12583	16042	10022	10394	13496	9153	7861	7248	28011	8571	10300	16163
		12380	13127	15739	9967	9683	7441	13793	11865	18746	9355	13332	9754	19853	12903	15120	10833
		11540	10704	13235	16036	11685	16803	15381	20372	15506	5715	12719	11131	16558	11149	9851	9172
		7360	15645	11456	18788	18143	13073	11001	12023	28965	6434	7992	13522	19817	17911	9837	10436
		19374	14287	14064	13251	12795	9215	13461	13376	7864	9761	11736	7048	20588	8847	13541	10356
		22067	16293	11111	16061	16107	12797	22416	18535	10099	11622	10214	8920	10907	10183	11568	14722
		9721	17566	10399	9621	10040	13688	15251	14234	5546	9504	8522	11346	26040	11236	15344	11153
		11486	7243	17245	8943	12783	8240	10554	9309	5500	10919	9318	5202	15286	9558	9090	9749
		15419	21810	12723	8986	12103	10876	11120	12031	6419	5460	8888	12922	14566	14013	14643	11689
		14843	8750	8656	17412		14205	9061	8721	13767	15398	7318	4244	5086	21194	7449	12329
		7866	18745	11371	14127		8998	13804	10056	16593	8991	7037	6462	7395	11860	8633	15934
		12977	7613	12723	8729		7889	10221	20919	7795	10387	9069	7874		8193	8993	9720
			9748	8656	13083		12282		14970	10149	7132	6243			10045	11639	19341
				14860	12393		13173		11333	16490	13968	5839			14302	14189	17530
				12239	13401				11485	15090	5914	10324			16029	8940	12169
				8937	13135					6908	7507	10906			9498	9372	20964
				12484	17631					7915	9806	3793			9960	18447	14017
				12581							7549	9703			21104	16772
				8874							13541	8988			8735	18127
				7481								3902			10053	15903
				10669								4603			7469
				9290											11227
				12947											12574
															14080
															13682
															17401
															8354
															20294
															15947
	Fig. 7I	Relative immunodensity of DARPP-32 (% of WT)
			WT TAT	WT DA1	R62 TAT	R6/2 DA1
		1	81.4764	108.03	71.5355	79.1317
		2	103.654	119.175	73.9263	74.1588
		3	121.439	125.824	68.8797	71.3424
		4	95.463	92.7124	91.473	83.8326
		5			67.557
		6	79.0167	107.345	62.7642	100.392
		7	100.878	99.6872	60.8028	103.296
		8	99.3837	100.87	63.3642	104.712
		9	98.2197	97.4576	71.4368	113.184
		10			63.4005
		11	107.499	116.921	80.7781	112.483
		12	101.341	113.041	69.6971	99.4725
		13	98.4644	112.801	72.3658	105.662
		14	113.166	95.0678	66.5717	112.082
		15			60.6771
		One-way ANOVA	p value		<0.001
		One-way ANOVA			p value	<0.001
	Fig. 7J	Total dendrite length per neuron in mouse striatum
			WT TAT	WT DA1	R62 TAT	R6/2 DA1
		1	122.917	96.9154	58.5708	77.353
		2	98.5223	109.806	70.9021	89.0788
		3	99.1278	96.5195	31.5327	87.5884
		4	99.4888	123.942	45.4826	85.2129
		5	121.892	77.8304	43.7476	95.0407
		6	115.36	109.713	73.033	119.761
		7	101.398	97.4744	71.787	80.7066
		8	93.6085	71.5309	54.6699	97.9867
		9	77.7606	76.0489	70.2384	109.91
		10	89.2884	96.0305	57.4995	75.2571
		11	75.8625	99.3374	35.7946	63.0072
		12	107.279	77.6791	40.2776	83.8505
		13	100.642	92.5721	37.5063	69.8657
		14	94.3304	116.291	54.274	79.7401
		15	84.1999	114.428	72.3809	107.733
		16	98.895	95.6113	43.0955	99.8731
		17	88.2637	67.0245	42.851	100.257
		18	125.945	62.4483	48.9992	60.2126
		19	125.642	80.9511	31.6142	94.4585
		20	79.5771	96.601	30.5197	94.2722
		One-way ANOVA	p value		<0.001
		One-way ANOVA			p value	<0.001
	Fig. 7K	Striatum Volume
			WT TAT	WT DA1	R62 TAT	R6/2 DA1
		1	15.4928	14.702	9.853	12.4782
		2	14.4764		9.985
		3	15.094	15.0484	10.681	11.875
		4	14.2768		9.8706
		5	15.365	16.3646	10.8508	12.2412
		6	15.7964	17.0368	9.3918	12.8138
		7	13.811	16.005	9.2978	12.7258
		One-way ANOVA	p value		<0.001
		One-way ANOVA			p value	<0.001
	Fig. 7L
		DARPP32/Actin
			WT TAT	WT DA1	YAC128 TAT	YAC128 DA1
		1	1.00555	0.756067	0.26352	0.556481
		2	1.06074	0.868657	0.451886	0.518421
		3	1	1.25213	0.450464	0.672632
		4	1	0.736282	0.62023	0.843739
		5	1	0.828517	0.590121	1.04456
		6	1	1.23527	0.590121	1.21022
		7	1	1.01305	0.562734	0.942789
		One-way ANOVA	p value		0.0001
		One-way ANOVA			p value	0.0132
		PSD95/Actin
			WT TAT	WT DA1	YAC128 TAT	YAC128 DA1
		1	0.746226	0.191119	0.176947	0.517771
		2	1.39022	0.92928	0.444418	0.968744
		3	0.960312	0.926716	0.343761	1.04636
		4	0.960312	0.665759	0.343761	0.823094
		5	1	1.42937	0.604253	1.13289
		6	1	0.928457	0.566025	1.12003
		7	1.0046	1.06427	0.281739	0.994532
		8	1.0046	1.04832	0.281739	0.756699
		One-way ANOVA	p value		0.0001
		One-way ANOVA			p value	0.0005

## Sheet: Fig 8
	Fig. 8A	Relative density (mtCOX2/VDAC)
			WT TAT	WT DA1	R6/2 TAT	R6/2 DA1
		1	1.05624	1.00145	0.42666	0.75811
		2	1.01825	0.952331	0.532321	1.09486
		3	1.02857	0.626951	0.613022	0.92777
		One-way ANOVA	p value		0.0092
		One-way ANOVA			p value	0.0324
		Relative density (TFAM/VDAC)
			WT TAT	WT DA1	R6/2 TAT	R6/2 DA1
		1	0.841191	0.959589	0.804912	0.894883
		2	0.74245	0.747222	0.464683	1.10203
		3	1.17215	1.00635	0.75217	0.757102
		4	0.899191	0.894387	0.369171	0.460009
		5	1.124	0.943599	0.533399	1.70365
		6	0.856942	0.780932	0.29496	1.12393
		One-way ANOVA	p value		0.05
		One-way ANOVA			p value	0.0212
	Fig. 8B	Relative density (mtCOX2/VDAC)
			WT TAT	WT DA1	YAC128 TAT	YAC128 DA1
		1	0.909641	1.20409	0.480211	0.910614
		2	0.944153	0.960739	0.549468	1.23754
		3	1.12767	0.962689	0.610171	1.18076
		4	1.06867	0.630582	0.640678	0.807703
		5	1.03036	0.527394	0.205663	0.91246
		6	0.944707	1.60405	0.800099	1.42433
		One-way ANOVA	p value		0.0256
		One-way ANOVA			p value	0.0084
		Relative density (TFAM/VDAC)
			WT TAT	WT DA1	YAC128 TAT	YAC128 DA1
		1	1.11343	1.3152	0.716759	1.08669
		2	0.8363	1.30876	0.667152	1.06317
		3	1.06476	1.28414	0.881485	1.21656
		4	0.976955	1.30826	0.864434	1.24334
		5	1.10701	1.28157	0.880762	1.05345
		6	0.901559	1.11252	0.867232	1.39126
		One-way ANOVA	p value		0.0312
		One-way ANOVA			p value	0.0001
	Fig. 8C	mtND2: Relative content of mtDNA in plasma (fold to control)							mtCOX2: Relative content of mtDNA in plasma (fold to control)
			WT TAT	WT DA1	YAC TAT	YAC DA1				WT TAT	WT DA1	YAC TAT	YAC DA1
		1	0.784433	0.748418	1.71693	0.771905			1	0.898416	0.574432	3.17856	1.62346
		2	0.784433	0.90793	2.15252	1.7476			2	0.898416	0.717475	3.91808	1.87141
		3	1.43113	0.472064	2.72718	1.24444			3	1.20317	1.04027	4.60476	1.37513
		4			3.45619	1.39122			One-way ANOVA	p value		0.0001
		One-way ANOVA	p value		0.013				One-way ANOVA			p value	0.0006
		One-way ANOVA			p value	0.0282
	Fig. 8D	Relative density of Iba1/mm2							Relative density of Iba1/mm2
			WT TAT	WT DA1	R62 TAT	R62 DA1				WT TAT	WT DA1	YAC TAT	YAC DA1
		1	100.437	98.9601	219.991	66.924			1	111.399	76.1087	156.786	103.848
		2	77.8451	74.0734	150.382	117.144			2	104.341	109.333	147.421	128.179
		3	121.718	104.088	173.329	114.305			3	84.2602	98.8644	174.795	126.197
		One-way ANOVA	p value		0.0229				One-way ANOVA	p value		0.0048
		One-way ANOVA			p value	0.0221			One-way ANOVA			p value	0.0402

## Sheet: SupFig 2
	Sup Fig. 2E	ATAD3A dimer/Total ATAD3A protein (Fold to control)
			ATAD3A WT	ATAD3A ∆N50	ATAD3A ∆CC	ATAD3A ∆N245
		1	1	2.57618	0.584356	0.035758
		2	1	2.224	0.270187	0.003067
		3	1	1.2336	0.106301	0.007543
		4	1	2.09331	0.005139	0.013307
		5	1	3.32254	0.104867	0.051353
		6	1			0.060277
		One-way ANOVA	p value	0.0001
		One-way ANOVA	p value		0.0132
		One-way ANOVA	p value			0.0014

## Sheet: SupFig 3
	Sup Fig. 3A	Relative density (Drp1/VDAC)
			Vector	WT	delta N50	delta CC	delta N245
		1	0.610954	1.84993	2.91735	0.332147	0.086387
		2	1.54376	1.17684	2.35691	1.96024	2.07125
		3	0.845285	1.89229	2.58725	1.08391	1.21532
		One-way ANOVA	p value		0.0392
	Sup Fig. 3B	Q7: Relative density of Drp1 oligomers (fold to control vector)							HD striatal cells: Relative density of Drp1 oligomers (fold to control vector)
			V	WT	∆N50	∆CC				Q7 V	Q7 WT	Q7 ∆CC	Q111 V	Q111 WT	Q111 ∆CC
		1	0.870866	0.792828	1.74226	1.00976			1	0.361276	2.27522	0.590064	6.00087	4.81397	3.26663
		2	0.869594	1.13044	2.20332	1.43509			2	1.44014	3.59225	2.44325	6.55078	6.94404	4.86564
		3	1.25954	1.50365	2.17201	1.21065			3	1.19859	3.8979	2.84777	5.4868	7.72675	3.59794
		One-way ANOVA	p value		0.0038				Two-way ANOVA	p value			<0.0001
									Two-way ANOVA				p value		0.0264
									Two-way ANOVA					p value	0.007
	Sup Fig. 3D	Relative density (Drp1/VDAC)
			Vector	WT	WT K358E	∆N50	∆N50 K358E
		1	1	2.71037	1.72921	1.5225	1.54282
		2	1	0.794567	0.878201	1.93941	2.76139
		3	1	1.28513	0.966862	1.5425	0.92768
		4	1	0.931656	0.621216	1.38921	0.65401
	Sup Fig. 3F	Fragmented mitochondria/total cells expressing ATAD3A-GFP (Fold)
			Vector	WT	∆N50	∆CC	∆N245
		1	1.26689	2.6584	4.05405	1.33284	0.63593
		2	0.991818	2.23423	4.59459	1.64512	1.08108
		3	0.798526	0.91359	3.99318	1.19237	1.26126
		One-way ANOVA	p value		<0.0001
		One-way ANOVA		p value	0.0012
		One-way ANOVA			p value		<0.0001
		One-way ANOVA			p value	0.0002
		200 cells/group, 3 groups

[truncated: 5 more sheets: SupFig 4, SupFig 5, SupFig 6, SupFig 7, SupFig 8]
